# Supplementary material for: Genome-wide identification of GATA family genes in sweet potato (Ipomoea batatas L.) and their expression patterns under abiotic stress
Source: Front Genet. 2025 Jul 9;16:1635749. doi: 10.3389/fgene.2025.1635749 (PMC12326740; doi:10.3389/fgene.2025.1635749)
Supplement: Supplementary file 1 [file Table2.xlsx]

## Sheet: Sheet1
Supplementary Table 2 qRT-PCR primers of IbGATA genes in this experimental
Primer name	Forward primer (5'-3')	Reverse primer (5'-3')
IbGATA1	GGGTTTACTCCCGGTTCCAC	GCAGCTCTGTGCGTTGAGA
IbGATA3	GAAACCAAGATCGCAGCAGG	CACACGACAACGCCATCAAC
IbGATA6	TGGATTGTACGCTTTCTTTGGG	TTATTACGATGACGATCAGCTCC
IbGATA7	CCAGCCCTAAACGCGAATCA	TCCTCCTCTTATCATGCCCAC
IbGATA9	CTACGGTTGTTGCTGCTGCT	GGAGGAGCTGTTGCTGCTAT
IbGATA10	AACTGCGGGTGGAAGAAGAG	TGCACAGAGTGTTTGGTCCC
IbGATA12	CTCCCGTGAAGAAGGTTCCC	CGTCTGGATTAGGCAAGGCA
IbGATA13	CATCGAAGCCCACTCAGGAT	CAATCCACCTCCATTTGTGGC
IbGATA18	GGCTGTGAGGAGGACATGAGA	ATCTACAGAGCAGGGTGGTGG
IbGATA21	GGGCTACTTCAGATCACCCGT	CCTCTCTCCATTGTGGCGTC
IbGATA20	ATTCAGAGAGAAGGACCGATGG	TCTGGAAATAGCCGTCCCGA
IbGATA23	ATCTTCGACTACTGCATCCGAG	ATTGTGGTGTCTCCGTAGCTT
IbGATA27	TTTGCTGGTGTGGAAGAATCC	GGAGGTCCATTACGCCAAAGT
IbGATA32	CTGAGCTTGAGTGGCTATCG	CCTCGTTCCCAGCCTTCATT
β-actin	AGCAGCATGAAGATTAAGGTTGTAGCAC	TGGAAAATTAGAAGCACTTCCTGTGAAC
