# Supplementary material for: Genome-wide identification of GATA family genes in sweet potato (Ipomoea batatas L.) and their expression patterns under abiotic stress
Source: Front Genet. 2025 Jul 9;16:1635749. doi: 10.3389/fgene.2025.1635749 (PMC12326740; doi:10.3389/fgene.2025.1635749)
Supplement: Supplementary file 2 [file Table3.xlsx]

## Sheet: Sheet1
Supplementary Table 3 Ka and Ks of GATA genes within six Ipomoea species
Gene1	Gene2	Ka	Ks	Ka/Ks
IbGATA26	IbGATA31	0.222289	1.07775	0.206253
IbGATA25	IbGATA30	0.468285	1.29069	0.362816
IbGATA29	IbGATA5	0.481094	2.17901	0.220786
IbGATA18	IbGATA28	0.453639	1.75642	0.258275
IbGATA28	IbGATA14	0.136084	0.676962	0.201021
IbGATA16	IbGATA27	0.186761	0.771571	0.242052
IbGATA20	IbGATA21	0.0498887	0.125899	0.396259
IbGATA21	IbGATA19	0.276669	1.09858	0.251843
IbGATA21	IbGATA1	0.279195	1.19358	0.233914
IbGATA20	IbGATA19	0.30437	1.16481	0.261303
IbGATA20	IbGATA1	0.290176	1.33919	0.21668
IbGATA18	IbGATA14	0.571709	2.41961	0.236281
IbGATA2	IbGATA11	0.310465	1.77898	0.174519
IbGATA6	IbGATA11	0.203326	0.855009	0.237806
IbGATA8	IbGATA9	0.367864	1.02256	0.35975
IbGATA7	IbGATA9	0.302809	1.025	0.295423
IbGATA7	IbGATA8	0.0136974	0.0383011	0.357625
IbGATA2	IbGATA6	0.178576	1.65211	0.10809
IaGATA1	IaGATA22	0.462289	1.62966	0.283672
IaGATA1	IaGATA14	0.392294	1.3216	0.296833
IaGATA2	IaGATA20	0.457282	2.00453	0.228124
IaGATA2	IaGATA15	0.255516	0.991014	0.257833
IaGATA3	IaGATA12	0.643934	NaN	NaN
IaGATA4	IaGATA28	0.166393	1.34825	0.123414
IaGATA4	IaGATA11	0.571271	5.30049	0.107777
IaGATA5	IaGATA10	0.436127	1.8136	0.240475
IaGATA6	IaGATA11	0.660681	NaN	NaN
IaGATA6	IaGATA12	0.285366	0.946429	0.301519
IaGATA28	IaGATA11	0.550501	1.49638	0.367888
IaGATA11	IaGATA12	0.715033	NaN	NaN
IaGATA23	IaGATA13	0.33707	0.859414	0.392209
IaGATA22	IaGATA14	0.20651	0.713102	0.289594
IaGATA20	IaGATA15	0.470139	1.96348	0.239442
IaGATA21	IaGATA16	0.155113	0.580384	0.267259
IaGATA16	IaGATA31	0.195752	0.654981	0.298867
IaGATA17	IaGATA19	0.142782	0.702728	0.203182
IaGATA17	IaGATA24	0.496672	1.91632	0.259181
IaGATA19	IaGATA24	0.489943	1.82867	0.267923
IaGATA19	IaGATA25	0.462312	3.83335	0.120603
IaGATA21	IaGATA31	0.200456	0.837438	0.239368
IcGATA1	IcGATA3	0.200693	0.894252	0.224425
IcGATA1	IcGATA2	0.253124	1.00436	0.252025
IcGATA3	IcGATA2	0.170917	1.09389	0.156247
IcGATA4	IcGATA13	0.368222	1.31157	0.280749
IcGATA14	IcGATA5	0.291218	1.18923	0.244879
IcGATA5	IcGATA6	0.310713	1.1419	0.272102
IcGATA14	IcGATA6	0.311302	0.902585	0.344901
IcGATA10	IcGATA9	0.31193	1.07287	0.290743
IcGATA15	IcGATA11	0.475416	NaN	NaN
IcGATA12	IcGATA11	0.237158	1.04338	0.227298
IcGATA15	IcGATA12	0.457461	2.37207	0.192853
IcGATA14	IcGATA21	0.57467	NaN	NaN
IcGATA23	IcGATA17	0.359598	1.60238	0.224415
IcGATA17	IcGATA18	0.242809	1.12255	0.2163
IcGATA17	IcGATA26	0.374585	1.92687	0.194401
IcGATA21	IcGATA22	0.179877	1.5562	0.115587
IcGATA23	IcGATA26	0.199002	0.772464	0.257619
IcGATA27	IcGATA25	0.178299	0.678674	0.262716
IcGATA25	IcGATA28	0.149319	0.598959	0.249297
IcGATA27	IcGATA28	0.185778	0.684926	0.271238
IcGATA31	IcGATA29	0.491497	2.5259	0.194583
IcGATA32	IcGATA29	0.453667	1.70943	0.265391
IcGATA30	IcGATA29	0.152058	0.798297	0.190478
IcGATA32	IcGATA30	0.464551	2.26688	0.204929
InGATA1	InGATA2	0.206918	0.808669	0.255874
InGATA12	InGATA4	0.346298	0.837307	0.413586
InGATA14	InGATA6	0.338536	1.14664	0.295241
InGATA6	InGATA10	0.266818	0.926705	0.287921
InGATA14	InGATA10	0.31241	1.25843	0.248255
InGATA11	InGATA17	0.449636	2.14224	0.209891
InGATA14	InGATA25	0.555169	2.74631	0.202151
InGATA14	InGATA24	0.542187	NaN	NaN
InGATA25	InGATA24	0.185731	1.21468	0.152905
InGATA29	InGATA31	0.173772	0.70063	0.248023
InGATA29	InGATA30	0.200372	0.770186	0.26016
InGATA31	InGATA30	0.207652	0.86125	0.241106
InGATA33	InGATA34	0.446826	2.26439	0.197327
ItbGATA2	ItbGATA1	0.292076	1.06737	0.273641
ItbGATA1	ItbGATA3	0.190185	1.00385	0.189456
ItbGATA2	ItbGATA3	0.217372	0.878439	0.247453
ItbGATA25	ItbGATA8	0.303197	1.26295	0.24007
ItbGATA8	ItbGATA35	0.540757	2.92224	0.185049
ItbGATA8	ItbGATA15	0.277674	1.13026	0.245672
ItbGATA25	ItbGATA15	0.302039	0.968664	0.31181
ItbGATA18	ItbGATA16	0.326258	0.963608	0.33858
ItbGATA21	ItbGATA20	0.25509	1.07611	0.237048
ItbGATA27	ItbGATA20	0.466311	2.95122	0.158006
ItbGATA21	ItbGATA27	0.505809	1.93611	0.261249
ItbGATA36	ItbGATA25	0.607279	2.84978	0.213096
ItbGATA25	ItbGATA35	0.563663	NaN	NaN
ItbGATA40	ItbGATA30	0.383177	1.92816	0.198727
ItbGATA31	ItbGATA30	0.218037	0.971156	0.224513
ItbGATA37	ItbGATA30	0.361401	2.07737	0.173971
ItbGATA40	ItbGATA31	0.409867	1.57671	0.259951
ItbGATA32	ItbGATA46	0.414516	1.48887	0.27841
ItbGATA36	ItbGATA35	0.15763	1.07003	0.147314
ItbGATA40	ItbGATA37	0.221461	0.926016	0.239155
ItbGATA45	ItbGATA43	0.178552	0.709448	0.251677
ItbGATA59	ItbGATA46	0.469824	1.60199	0.293275
ItbGATA46	ItbGATA48	0.137522	0.749217	0.183555
ItbGATA59	ItbGATA48	0.490402	2.82337	0.173694
ItfGATA56	ItfGATA1	0.495503	2.08792	0.237319
ItfGATA1	ItfGATA3	0.191193	1.12118	0.170529
ItfGATA56	ItfGATA3	0.574538	1.12762	0.509513
ItfGATA22	ItfGATA8	0.252274	1.04296	0.241883
ItfGATA8	ItfGATA12	0.264727	1.10124	0.24039
ItfGATA22	ItfGATA12	0.29633	1.0392	0.285152
ItfGATA29	ItfGATA12	0.528905	NaN	NaN
ItfGATA15	ItfGATA13	0.376261	0.959006	0.392345
ItfGATA20	ItfGATA19	0.245527	0.905584	0.271125
ItfGATA23	ItfGATA19	0.48364	2.26855	0.213194
ItfGATA20	ItfGATA23	0.512895	2.03383	0.252182
ItfGATA30	ItfGATA22	0.615835	NaN	NaN
ItfGATA22	ItfGATA29	0.611806	NaN	NaN
ItfGATA34	ItfGATA26	0.39617	1.62576	0.243683
ItfGATA27	ItfGATA26	0.226398	0.994268	0.227703
ItfGATA31	ItfGATA26	0.373554	1.90384	0.196211
ItfGATA34	ItfGATA27	0.393139	1.63915	0.239843
ItfGATA28	ItfGATA42	0.453015	1.30111	0.348176
ItfGATA30	ItfGATA29	0.182142	1.14616	0.158915
ItfGATA34	ItfGATA31	0.221038	0.94999	0.232674
ItfGATA40	ItfGATA37	0.15088	0.608679	0.247882
ItfGATA38	ItfGATA37	0.180965	0.654705	0.276407
ItfGATA40	ItfGATA38	0.186309	0.665794	0.27983
ItfGATA52	ItfGATA42	0.472084	1.48961	0.316917
ItfGATA42	ItfGATA44	0.143291	0.695521	0.20602
ItfGATA52	ItfGATA44	0.480947	NaN	NaN
