# Supplementary material for: Genome-wide identification of GATA family genes in sweet potato (Ipomoea batatas L.) and their expression patterns under abiotic stress
Source: Front Genet. 2025 Jul 9;16:1635749. doi: 10.3389/fgene.2025.1635749 (PMC12326740; doi:10.3389/fgene.2025.1635749)
Supplement: Supplementary file 3 [file Table1.xlsx]

## Sheet: Table1
Supplementary Table1 GATA physicochemical properties in six Ipomoea species
Sequence ID	Number of Amino Acid	Molecular Weight	Theoretical pI	Instability Index	Aliphatic Index	Grand Average of Hydropathicity	Subcellular Localization
IbGATA1	327	35819.6	8.59	46.12	67.16	-0.452	Nucleus
IbGATA2	183	191512	8.67	71.37	37.05	-0.737	Nucleus
IbGATA3	165	17150.3	10.33	65.1	53.94	-0.683	Nucleus
IbGATA4	528	58226.5	6.65	52.52	68.09	-0.6	Nucleus
IbGATA5	358	38838.7	7.07	67.53	58.55	-0.568	Nucleus
IbGATA6	253	27779.6	8.78	53.3	42.89	-0.757	Nucleus
IbGATA7	330	35539.7	9.27	53.9	56.33	-0.717	Nucleus
IbGATA8	317	34082.2	9.16	52.56	57.73	-0.651	Nucleus
IbGATA9	353	38706.3	9.55	53.66	53.17	-0.779	Nucleus
IbGATA10	152	17419.5	9.02	58.04	46.18	-1.032	Nucleus
IbGATA11	239	25850.8	8.24	48.54	49.62	-0.459	Nucleus
IbGATA12	326	35184.5	5.38	68.3	63.77	-0.476	Nucleus
IbGATA13	306	33422	6.1	39.4	59.87	-0.803	Nucleus
IbGATA14	546	57750.8	7.25	48.85	68.33	-0.332	Nucleus
IbGATA15	223	25059.4	6.17	83.25	78.7	-0.679	Nucleus
IbGATA16	504	55594.1	6.52	49.68	65.95	-0.646	Nucleus
IbGATA17	279	30546.3	5.61	47.76	62.97	-0.435	Nucleus
IbGATA18	390	42112.9	4.69	50.44	61.28	-0.574	Nucleus
IbGATA19	303	33835.5	9.12	45.27	61.52	-0.64	Nucleus
IbGATA20	284	31189.5	8.17	60.69	83.38	-0.339	Nucleus
IbGATA21	314	34323.8	8	57.89	73.85	-0.448	Nucleus
IbGATA22	291	33579.6	9.81	60.57	53.2	-0.899	Nucleus
IbGATA23	148	17048.3	9.71	58.17	44.8	-1.08	Nucleus
IbGATA24	142	16212.4	9.61	54.09	44.01	-1.053	Nucleus
IbGATA25	149	16448.6	9.55	75.56	65.57	-0.813	Nucleus
IbGATA26	339	36907.6	6.26	49.21	59.09	-0.617	Nucleus
IbGATA27	438	48440.2	5.59	55.25	72.08	-0.581	Nucleus
IbGATA28	325	34397.3	5.6	48.21	65.78	-0.491	Nucleus
IbGATA29	333	36748.3	6.99	57.43	63.78	-0.541	Nucleus
IbGATA30	164	17427.6	10.08	61.62	56.04	-0.858	Nucleus
IbGATA31	370	40132.4	6.01	56.75	65.73	-0.494	Nucleus
IbGATA32	366	39805.3	7.01	57.65	56.42	-0.628	Nucleus
IbGATA33	363	39478.8	6.3	54.38	57.19	-0.571	Nucleus
IbGATA34	275	30018.6	8.53	51.52	57.45	-0.735	Nucleus
IbGATA35	259	29054.9	6.53	65.5	52.43	-0.833	Nucleus
IaGATA1	245	26845.1	5.88	60.71	63.8	-0.51	Nucleus
IaGATA2	372	40454.6	6.39	64.33	71.29	-0.479	Nucleus
IaGATA3	348	37603.4	6.26	47.58	57.9	-0.539	Nucleus
IaGATA4	338	36693.2	6.12	72.59	56.86	-0.561	Nucleus
IaGATA5	166	17735.9	10.19	60.57	58.25	-0.852	Nucleus
IaGATA6	342	37379.4	8.63	49.72	65.64	-0.475	Nucleus
IaGATA7	254	28301.1	6.53	66.59	54.61	-0.767	Nucleus
IaGATA8	283	30787.2	8.53	52.65	53.07	-0.761	Nucleus
IaGATA9	348	38873.2	8.65	45.83	66.7	-0.439	Nucleus
IaGATA10	148	16184.3	9.83	88.84	54.8	-0.961	Nucleus
IaGATA11	365	40258	6.02	48.4	64.71	-0.595	Nucleus
IaGATA12	340	37735.9	8.76	57.31	69.68	-0.448	Nucleus
IaGATA13	323	34634.4	9.15	46.15	54.49	-0.741	Nucleus
IaGATA14	261	28687.5	8.64	53.97	41.26	-0.755	Nucleus
IaGATA15	371	40184.1	6.52	72.15	55.2	-0.604	Nucleus
IaGATA16	543	60128.2	6.72	55.18	70.35	-0.632	Nucleus
IaGATA17	342	36436.4	6.01	40.03	63.42	-0.574	Nucleus
IaGATA18	252	28407.6	8.95	61.3	77.74	-0.553	Nucleus
IaGATA19	323	34247.1	5.53	47.08	64.71	-0.523	Nucleus
IaGATA20	339	37411.8	7.03	57.69	62.95	-0.605	Nucleus
IaGATA21	531	58274.5	6.48	52.09	67.55	-0.613	Nucleus
IaGATA22	251	27183.2	8.63	48.39	48.41	-0.53	Nucleus
IaGATA23	363	39483.2	9.27	53.59	52.04	-0.772	Nucleus
IaGATA24	384	41740.3	4.72	55.07	60.68	-0.632	Nucleus
IaGATA25	349	38322.8	5.77	41.42	72.32	-0.717	Nucleus
IaGATA26	286	31395.8	6.01	51.96	56.36	-0.717	Nucleus
IaGATA27	306	33440.9	6.09	36.98	57.94	-0.844	Nucleus
IaGATA28	320	34431.8	6.66	66.35	61.59	-0.521	Nucleus
IaGATA29	156	16372.5	9.99	67.77	51.41	-0.717	Nucleus
IaGATA30	368	40059.3	5.85	60.29	65.27	-0.545	Nucleus
IaGATA31	499	55365.6	7.53	55.6	71.66	-0.546	Nucleus
IaGATA32	351	38214.3	6.52	53.62	56.89	-0.601	Nucleus
IaGATA33	350	38171.3	6.4	52.95	56.77	-0.616	Nucleus
IcGATA1	254	27473.4	8.51	52.43	47.44	-0.545	Nucleus
IcGATA2	218	23525.6	7.02	64.11	33.81	-0.77	Nucleus
IcGATA3	269	29483.2	8.65	55.39	39.33	-0.826	Nucleus
IcGATA4	169	17979.1	10.19	55.08	54.91	-0.889	Nucleus
IcGATA5	306	33774.3	8.73	63.56	74.54	-0.477	Nucleus
IcGATA6	338	37003	8.68	56.48	66.69	-0.477	Nucleus
IcGATA7	277	30134.6	8.33	50.13	58.09	-0.699	Nucleus
IcGATA8	160	16677.7	9.99	73.1	47.69	-0.744	Nucleus
IcGATA9	329	35590.5	9.16	51.14	53.16	-0.781	Nucleus
IcGATA10	362	39578.3	9.21	55.42	54.53	-0.702	Nucleus
IcGATA11	365	39434.5	6.8	61.83	73.18	-0.39	Nucleus
IcGATA12	372	40284.1	6.03	69.13	58.74	-0.562	Nucleus
IcGATA13	143	15782.9	9.83	85.55	56.71	-0.95	Nucleus
IcGATA14	313	34825.3	9.02	44.73	57.67	-0.671	Nucleus
IcGATA15	334	36893.4	8.03	56.8	65.33	-0.587	Nucleus
IcGATA16	255	28556.5	6.49	67.28	55.53	-0.775	Nucleus
IcGATA17	360	39789.4	5.73	46.62	68.31	-0.569	Nucleus
IcGATA18	352	38771.1	6.1	50.54	56.65	-0.602	Nucleus
IcGATA19	286	31327.9	6.14	45.61	56.01	-0.661	Nucleus
IcGATA20	167	19028.4	9.11	62.81	48.5	-0.989	Nucleus
IcGATA21	387	41759.9	7.53	69.08	58.22	-0.548	Nucleus
IcGATA22	851	92714.4	9.48	42.58	85.06	-0.32	Chloroplast
IcGATA23	344	37300.1	6.21	49.92	58.55	-0.569	Nucleus
IcGATA24	334	36590.7	6.14	39.14	60.96	-0.718	Nucleus
IcGATA25	527	57946.2	6.48	51.78	67.31	-0.6	Nucleus
IcGATA26	466	50556.3	5.93	57.67	71.89	-0.419	Nucleus
IcGATA27	433	47521.2	6.05	53.96	68.64	-0.663	Nucleus
IcGATA28	540	59511.4	6.61	51.51	68.06	-0.634	Nucleus
IcGATA29	323	34268.2	5.52	47.6	64.09	-0.516	Nucleus
IcGATA30	341	36444.3	5.82	41.48	61	-0.624	Nucleus
IcGATA31	352	38644	5.38	36.73	73.07	-0.711	Nucleus
IcGATA32	399	43281.5	4.67	42.67	69.37	-0.454	Nucleus
IcGATA33	214	23866	8.61	59.62	74.25	-0.759	Nucleus
IcGATA34	793	87327.1	6.29	49.25	62.45	-0.937	Nucleus
InGATA1	227	24996.7	8.44	47.33	52.16	-0.597	Nucleus
InGATA2	265	28868.7	8.65	55.47	41.02	-0.73	Nucleus
InGATA3	165	17487.8	10.23	61.9	59.76	-0.776	Nucleus
InGATA4	339	36901.9	9.13	52.16	53.33	-0.842	Nucleus
InGATA5	315	34528.3	8.34	54.81	67.21	-0.419	Nucleus
InGATA6	324	35545.4	8.3	53.23	67.13	-0.425	Nucleus
InGATA7	250	27540	8.54	51.39	59.68	-0.688	Nucleus
InGATA8	157	16357.4	10.09	72.43	49.17	-0.778	Nucleus
InGATA9	159	17859.2	8.84	70.9	47.23	-0.892	Nucleus
InGATA10	326	35334.2	8.02	51.07	75.98	-0.344	Nucleus
InGATA11	335	36270.6	5.96	59.99	67.85	-0.484	Nucleus
InGATA12	348	38497.8	9.41	57.41	49.2	-0.947	Nucleus
InGATA13	139	15090.2	9.76	80.6	58.35	-0.842	Nucleus
InGATA14	303	33670.2	9.16	44.4	61.85	-0.665	Nucleus
InGATA15	160	17895.3	9.32	60.42	49.5	-0.804	Nucleus
InGATA16	151	17158.2	8.8	57.66	50.99	-0.93	Nucleus
InGATA17	344	37856.4	7.53	56.9	62.59	-0.569	Nucleus
InGATA18	248	27792.7	6.2	67.48	52.78	-0.764	Nucleus
InGATA19	142	15624.4	9.12	55.15	44.08	-0.818	Nucleus
InGATA20	256	29225.6	6.78	55.69	56.84	-0.812	Nucleus
InGATA21	315	35181.4	5.96	45.82	63.24	-0.65	Nucleus
InGATA22	285	31329.9	6.94	47.36	54.49	-0.668	Nucleus
InGATA23	286	31459	6.53	46.8	54.3	-0.678	Nucleus
InGATA24	316	34000.2	6.33	65.4	58.99	-0.566	Nucleus
InGATA25	336	36489.9	6.12	65.23	57.77	-0.555	Nucleus
InGATA26	306	33468	6	37.6	58.89	-0.827	Nucleus
InGATA27	271	29479.4	5.21	48.75	57.34	-0.557	Nucleus
InGATA28	527	58286.5	6.22	51.56	69.89	-0.62	Nucleus
InGATA29	529	58440.7	6.22	51.61	69.62	-0.621	Nucleus
InGATA30	434	47891.7	6.05	51.49	68.69	-0.657	Nucleus
InGATA31	535	59225	6.33	53.31	68.32	-0.624	Nucleus
InGATA32	374	40430	4.79	45.51	62.33	-0.583	Nucleus
InGATA33	378	40887.5	4.79	44.54	62.43	-0.589	Nucleus
InGATA34	257	27451.1	9.01	36.49	70.27	-0.415	Nucleus
InGATA35	160	17676.9	9.02	63.6	48.25	-0.865	Nucleus
InGATA36	323	34134	5.52	44.53	64.37	-0.49	Nucleus
InGATA37	353	38815.4	5.81	41.28	72.58	-0.718	Nucleus
InGATA38	205	23004.2	8.91	74.02	72.73	-0.711	Nucleus
InGATA39	205	23159.4	8.9	70.68	72.24	-0.762	Nucleus
ItbGATA1	215	23338.4	7.02	66.7	35.63	-0.775	Nucleus
ItbGATA2	237	25787.7	8.43	50.16	49.62	-0.52	Nucleus
ItbGATA3	257	28038.8	8.65	51.4	41.87	-0.746	Cytoplasm
ItbGATA4	216	23945.9	9.51	60.59	52.36	-0.875	Nucleus
ItbGATA5	274	29935.4	8.33	54.74	56.24	-0.747	Nucleus
ItbGATA6	153	16185.3	10.55	60.72	58.17	-0.781	Nucleus
ItbGATA7	166	17592.8	10.08	61.45	56.57	-0.824	Nucleus
ItbGATA8	321	35182.9	8.44	58.35	75.89	-0.416	Nucleus
ItbGATA9	321	35182.9	8.44	58.35	75.89	-0.416	Nucleus
ItbGATA10	321	35182.9	8.44	58.35	75.89	-0.416	Nucleus
ItbGATA11	327	35697.4	8.4	45.95	68.35	-0.435	Nucleus
ItbGATA12	327	35697.4	8.4	45.95	68.35	-0.435	Nucleus
ItbGATA13	327	35697.4	8.4	45.95	68.35	-0.435	Nucleus
ItbGATA14	327	35697.4	8.4	45.95	68.35	-0.435	Nucleus
ItbGATA15	329	35956.8	8.59	46.72	67.93	-0.438	Nucleus
ItbGATA16	330	35489.7	9.05	51.98	60.45	-0.629	Nucleus
ItbGATA17	154	15789.9	10.8	70.96	52.14	-0.621	Nucleus
ItbGATA18	357	39369.9	9.37	52.43	47.9	-0.875	Nucleus
ItbGATA19	167	17211.3	10.21	68.97	52.16	-0.662	Nucleus
ItbGATA20	354	38386.2	7.07	67.27	58.95	-0.537	Nucleus
ItbGATA21	374	40855.9	6.39	64.53	64.41	-0.559	Nucleus
ItbGATA22	139	15422.5	9.87	87.31	56.26	-1.011	Nucleus
ItbGATA23	303	33815.4	9.12	46.54	60.56	-0.671	Nucleus
ItbGATA24	303	33815.4	9.12	46.54	60.56	-0.671	Nucleus
ItbGATA25	305	34074.7	9.19	47.37	60.16	-0.673	Nucleus
ItbGATA26	117	13359.4	9.44	59.34	52.56	-1.121	Nucleus
ItbGATA27	333	36796.3	7.03	58.01	64.08	-0.559	Nucleus
ItbGATA28	155	17656.7	8.87	54.02	42.77	-1.031	Nucleus
ItbGATA29	257	28767.6	6.53	64.43	52.84	-0.805	Nucleus
ItbGATA30	359	39506.2	5.9	44.02	66.6	-0.578	Nucleus
ItbGATA31	363	39526.8	6.3	54.18	55.84	-0.593	Nucleus
ItbGATA32	289	31716.3	5.89	46.41	55.43	-0.67	Nucleus
ItbGATA33	328	35137.6	5.92	68.39	62.47	-0.502	Nucleus
ItbGATA34	334	35863.5	5.92	66.41	62.22	-0.482	Nucleus
ItbGATA35	336	35980.6	6.01	67.37	63.3	-0.46	Nucleus
ItbGATA36	340	37032.4	6.12	66.55	54.79	-0.635	Nucleus
ItbGATA37	366	39663.9	6.01	57.59	65.63	-0.513	Nucleus
ItbGATA38	306	33372.9	6.05	37.82	58.27	-0.826	Nucleus
ItbGATA39	306	33372.9	6.05	37.82	58.27	-0.826	Nucleus
ItbGATA40	336	36577.2	6.26	49.01	61.07	-0.595	Nucleus
ItbGATA41	525	57898.1	6.34	52.04	68.65	-0.598	Nucleus
ItbGATA42	528	58171.3	6.34	51.8	68.45	-0.594	Nucleus
ItbGATA43	433	47732.3	6.16	53.3	67.74	-0.689	Nucleus
ItbGATA44	125	14035	9.21	52.77	54.64	-0.711	Nucleus
ItbGATA45	540	59655.8	6.97	54.23	69.87	-0.615	Nucleus
ItbGATA46	325	34397.3	5.6	48.21	65.78	-0.491	Nucleus
ItbGATA47	302	32312.2	5.93	45.76	68.48	-0.463	Nucleus
ItbGATA48	325	34581.6	5.67	41.81	69.38	-0.47	Nucleus
ItbGATA49	282	31093	6.4	42.72	72.2	-0.693	Nucleus
ItbGATA50	283	31228.2	6.4	43.76	70.92	-0.69	Nucleus
ItbGATA51	331	36648.2	4.97	47.86	66.59	-0.519	Nucleus
ItbGATA52	333	35899.8	5.69	54.81	68.23	-0.4	Nucleus
ItbGATA53	337	36417.4	5.69	53.61	68.28	-0.398	Nucleus
ItbGATA54	352	38611	5.62	39.93	70.03	-0.753	Nucleus
ItbGATA55	370	39995.2	5.24	53.96	66.95	-0.471	Nucleus
ItbGATA56	370	39995.2	5.24	53.96	66.95	-0.471	Nucleus
ItbGATA57	370	39995.2	5.24	53.96	66.95	-0.471	Nucleus
ItbGATA58	389	41970.8	4.71	52.63	61.44	-0.547	Nucleus
ItbGATA59	424	45921.4	4.72	48.88	65.54	-0.455	Nucleus
ItbGATA60	317	34319	6.37	49.51	77.85	-0.283	Nucleus
ItbGATA61	95	10952.4	8.62	44.25	36.95	-1.201	Nucleus
ItbGATA62	227	25381.4	7.69	66.35	67.4	-0.832	Nucleus
ItbGATA63	123	14133.1	9.51	46.52	56.18	-0.845	Nucleus
ItfGATA1	217	23584.6	7.09	66.75	34.38	-0.818	Nucleus
ItfGATA2	246	26636.6	8.47	48.55	49.8	-0.482	Nucleus
ItfGATA3	255	27926.7	8.65	55.66	41.45	-0.76	Nucleus
ItfGATA4	219	24381.4	9.33	59.94	51.19	-0.885	Nucleus
ItfGATA5	168	17713.8	10.08	60.62	55.3	-0.836	Nucleus
ItfGATA6	275	30066.6	8.33	53.92	56.04	-0.737	Nucleus
ItfGATA7	312	34127.7	8	54.29	75.9	-0.422	Nucleus
ItfGATA8	312	34127.7	8	54.29	75.9	-0.422	Nucleus
ItfGATA9	312	34127.7	8	54.29	75.9	-0.422	Nucleus
ItfGATA10	330	36074.8	8.6	47.95	67.42	-0.448	Nucleus
ItfGATA11	330	36074.8	8.6	47.95	67.42	-0.448	Nucleus
ItfGATA12	332	36334.2	8.75	48.71	67.02	-0.452	Nucleus
ItfGATA13	337	36254.5	9.24	56.07	56.91	-0.692	Nucleus
ItfGATA14	153	15762.9	10.8	67.68	51.83	-0.639	Nucleus
ItfGATA15	354	38825.4	9.41	54.28	51.36	-0.809	Nucleus
ItfGATA16	166	17184.3	10.21	65.93	51.87	-0.679	Nucleus
ItfGATA17	333	36088.6	8.08	67.46	59.46	-0.586	Nucleus
ItfGATA18	346	37826.4	6.23	61.43	63.7	-0.599	Nucleus
ItfGATA19	355	38387.2	7.1	67.36	59.89	-0.528	Nucleus
ItfGATA20	377	41134.2	6.39	63.37	65.7	-0.547	Nucleus
ItfGATA21	139	15387.4	9.76	84.69	52.73	-1.006	Nucleus
ItfGATA22	305	34108.8	9.26	46.81	60.13	-0.657	Nucleus
ItfGATA23	333	36789.3	7.53	58.9	62.61	-0.577	Nucleus
ItfGATA24	260	29142	6.53	66.03	52.23	-0.833	Nucleus
ItfGATA25	133	15414.6	9.88	56.92	49.1	-1.018	Nucleus
ItfGATA26	358	39446	5.9	45.02	63.24	-0.62	Nucleus
ItfGATA27	367	39885.3	6.3	53.29	56.29	-0.566	Nucleus
ItfGATA28	282	31047.6	5.81	47.22	57.48	-0.648	Nucleus
ItfGATA29	323	34817.3	6.11	67.19	60.71	-0.533	Nucleus
ItfGATA30	438	47690.8	6.48	66.95	64.79	-0.454	Nucleus
ItfGATA31	370	40022.3	6.01	60.09	65.46	-0.503	Nucleus
ItfGATA32	306	33395.9	6.1	38.97	58.59	-0.818	Nucleus
ItfGATA33	306	33395.9	6.1	38.97	58.59	-0.818	Nucleus
ItfGATA34	341	37213	6.26	48.68	60.18	-0.586	Nucleus
ItfGATA35	368	40814.6	6.57	53.84	67.77	-0.714	Nucleus
ItfGATA36	528	58226.5	6.65	52.52	68.09	-0.6	Nucleus
ItfGATA37	532	58613	6.65	52.72	68.85	-0.583	Nucleus
ItfGATA38	433	47657.2	6.16	52.85	68.87	-0.672	Nucleus
ItfGATA39	136	15869.2	9.89	53.85	48.75	-1.027	Nucleus
ItfGATA40	540	59846.8	6.61	53.57	67.54	-0.645	Nucleus
ItfGATA41	149	17016.3	9.68	49.47	46.51	-1.014	Nucleus
ItfGATA42	330	34951.9	5.61	47.54	65.09	-0.515	Nucleus
ItfGATA43	302	32274.1	6	44.39	69.77	-0.472	Nucleus
ItfGATA44	325	34616.5	5.74	40.67	68.77	-0.501	Nucleus
ItfGATA45	149	17259.6	9.66	56.46	43.89	-1.101	Nucleus
ItfGATA46	152	17567	9.56	60.59	47.5	-1.002	Nucleus
ItfGATA47	282	31153.1	6.67	43.06	70.82	-0.706	Nucleus
ItfGATA48	352	38653.1	5.72	40.75	70.03	-0.756	Nucleus
ItfGATA49	379	41018.4	5.25	54.91	68.97	-0.46	Nucleus
ItfGATA50	383	41535.9	5.26	53.86	69.01	-0.458	Nucleus
ItfGATA51	454	49745.6	5.01	53.3	65.53	-0.6	Nucleus
ItfGATA52	458	50263.2	5.02	52.43	65.59	-0.597	Nucleus
ItfGATA53	249	27477.1	8.38	41.08	71.2	-0.581	Nucleus
ItfGATA54	297	34590.8	10.09	49.93	52.79	-0.925	Nucleus
ItfGATA55	220	24589.6	6.96	71.33	67.32	-0.828	Nucleus
ItfGATA56	216	23384.2	9.9	60.53	77.45	-0.194	Nucleus
